# Supplementary material for: Methylene Blue Protects Astrocytes against Glucose Oxygen Deprivation by Improving Cellular Respiration
Source: PLoS One. 2015 Apr 7;10(4):e0123096. doi: 10.1371/journal.pone.0123096 (PMC4388695; doi:10.1371/journal.pone.0123096)
Supplement: S1 Dataset — Methylene blue protects astrocytes against OGD-reoxygenation induced cell death. (XLS) [file pone.0123096.s001.xls]

## Sheet: Fig 1A
				Methylene Blue
	Control	0	0.01	0.1	1
	105.264	52.632	70.8917	27.0335	38.3967
	66.9071	33.4535	66.8473	26.7291	28.4487
	96.1857	48.0928	64.5115	27.1948	31.9677
	114.929	57.4646	55.8284	27.983	33.2125
	112.508	56.2542	56.642	27.0354	27.8508
	104.206	52.1028	62.5183	31.9296	29.9418

## Sheet: Fig 1B
				Methylene Blue
	Control	0	0.01	0.1	1
	113.596	91.9316	52.3339	81.209	78.4543
	147.847	48.231	41.1768	87.2392	74.5548
	82.8455	72.9895	20.7487	39.5978	56.5953
	102.368	33.8606	38.2566	54.5508	65.2182
	109.321	37.3395	46.3864	71.107	69.5866
	96.4145	71.4311	58.5709	55.9851	56.7056
	97.8463	38.9668	71.8276	74.5789	64.8355
	87.4773	28.951	71.6725	57.8124	81.6917
	43.2575	40.3632	74.6272	54.5129	76.3028
	107.303	45.6141	42.8559	87.3288	67.2179
	95.2124	45.3762	41.5975	72.593	152.195
	75.45	47.8483	75.5754	86.0497	77.0613
	113.153	80.3816	57.4297	73.6136	74.0135
	96.4078	95.9069	98.7272	62.0669	70.1037
	96.9606	63.8563	60.5706	64.1494	99.9787
	59.4237	99.0513	102.823	60.4672	86.2083
	101.649	98.6789	88.3114	67.3834	122.058
	102.768	56.685	97.848	96.5034
	99.8009	84.7016	32.1092	86.691
	91.4398	31.923	93.2521	62.6738
	120.815	90.4835	54.0164	101.958
	114.319	63.2185	51.996
	111.202	70.0417	56.8263
	133.122	16.9251	80.6815
		36.1983
		63.1564
		62.5255
		69.8038
		77.8992
		34.1468
		84.8154
		47.7
		44.9659
		34.826
		34.9984
		41.0596
		35.9017
		48.2138
		35.1088
		31.2921
