# Supplementary material for: Methylene Blue Protects Astrocytes against Glucose Oxygen Deprivation by Improving Cellular Respiration
Source: PLoS One. 2015 Apr 7;10(4):e0123096. doi: 10.1371/journal.pone.0123096 (PMC4388695; doi:10.1371/journal.pone.0123096)
Supplement: S2 Dataset — Methylene blue increases oxygen consumption rate (OCR) in primary astrocytes. (XLS) [file pone.0123096.s002.xls]

## Sheet: Fig 2A
			CONTROL					METHYLENE BLUE (10µm)
		96	97	101	98		105	103	99	96
	MEDIUM	97	98	100	99	MEDIUM	97	100	99	96
		100	100	100	100		95	100	96	91
		103	100	104	95		100	100	100	100
		98	92	99	93		181	185	176	179
	VEHICLE	100	93	99	91	MB	183	186	183	191
		99	93	95	92		186	190	190	195
		98	93	98	93		189	196	194	203
		33	36	35	38		120	104	126	129
	OLIGOMYCIN	33	36	36	37	OLIGOMYCIN	121	106	129	131
		31	35	36	36		121	108	127	127
		33	36	33	35		119	103	122	124
		102	89	113	105		164	180	179	150
	FCCP	113	92	114	104	FCCP	162	181	183	152
		113	95	116	111		168	187	188	163
		118	98	117	114		173	188	190	163
		30	24	35	28		107	111	118	103
	ROTENONE	31	25	32	30	ROTENONE	116	115	122	109
		30	29	33	28		119	110	124	110
		29	25	30	27		118	113	127	117

## Sheet: Fig 2B
		CONTROL	MB (10 mM)
		122.96	172.107
		125.09	192.43
		124.816	194.247
		124.812	197.586
		125.075	200.809
		96.0651	116.869
		97.2997	113.089
		96.4835	116.013
		95.6693	115.396
		98.0685	121.22
		125.341	114.813
		125.263	112.831
		120.057	115.696
		124.316	113.985
		122.719	115.394
		75.8146	115.204
		74.2154	114.296
		74.6443	114.926
		75.4361	115.639
		73.547	114.667
		80.6049	135.602
		76.8683	148.759
		80.3644	152.081
		79.8774	155.152
		84.5915	156.599
