# Supplementary material for: Methylene Blue Protects Astrocytes against Glucose Oxygen Deprivation by Improving Cellular Respiration
Source: PLoS One. 2015 Apr 7;10(4):e0123096. doi: 10.1371/journal.pone.0123096 (PMC4388695; doi:10.1371/journal.pone.0123096)
Supplement: S3 Dataset — Methylene blue increases intracellular oxygen flux in astrocytes. (XLS) [file pone.0123096.s003.xls]

## Sheet: FIG 3B
				average fluoresence life time
		CONTROL			10 mM MB
	before	496	532	495	480.5	493	515
	1 min	486	525	491	419	427	461
	5 min	494	537	497	383	417	450
	10 min	494	549	499	388	418	460
	15 min	490	526	505	387	423	461
