# Supplementary material for: Methylene Blue Protects Astrocytes against Glucose Oxygen Deprivation by Improving Cellular Respiration
Source: PLoS One. 2015 Apr 7;10(4):e0123096. doi: 10.1371/journal.pone.0123096 (PMC4388695; doi:10.1371/journal.pone.0123096)
Supplement: S4 Dataset — Methylene blue does not increase superoxide production. (XLS) [file pone.0123096.s004.xls]

## Sheet: Figure 4B
	CTL	AA	0.01	0.1	1	10
	104.773	113.485	94.6172	95.3614	86.7179	89.1723
	99.7002	124.688	92.0364	101.759	104.981	84.5468
	99.4202	114.058	99.9528	100.83	84.1952	85.4139
	97.7783	114.362	91.1284	90.7529	85.9498	106.463
	99.963	113.748		87.6225	96.9829	94.822
	98.3654	123.859		93.8047	107.374	95.3409
				98.3176	85.9055	86.0727
