# Supplementary material for: Methylene Blue Protects Astrocytes against Glucose Oxygen Deprivation by Improving Cellular Respiration
Source: PLoS One. 2015 Apr 7;10(4):e0123096. doi: 10.1371/journal.pone.0123096 (PMC4388695; doi:10.1371/journal.pone.0123096)
Supplement: S5 Dataset — Methylene blue increases glucose uptake and hexokinase activity in astrocytes. (XLS) [file pone.0123096.s005.xls]

## Sheet: Fig 5B
	Glucose Uptake Figure 5 B
			Methylene blue
	CTL	0.01	0.1	1	10
	99.1707	76.7036	139.653	148.867	148.955
	86.0502	88.748	111.186	184.543	230.494
	80.2418	59.7649	153.82	229.271	229.094
	101.854	123.952	164.11	176.184	181.771
	77.6619	193.786	148.808	141.967	97.2985
	117.082	137.309	142.321	190.734	100.38
	57.9811	135.466	209.84	266.259	151.977
	179.958	119.382	186.769	237.998	137.825
	71.8438	93.0489	141.953	181.305	170.808
	91.9702	104.58	146	252.827	131.033
	96.785	98.3307	118.624	267.716	158.821
	96.8073	127.008	168.495	302.987	122.816
	82.8188	83.7195	224.594	255.195	223.393
	105.136	87.0554	149.425	267.604	167.628
	133.124	88.4342	160.756	188.633	189.345
	121.515	152.761	229.131	225.861	129.31
	58.5504	97.1206	162.599	166.443	373.888
	108.674	128.394	181.884	252.683	282.327
	96.708	106.264	271.165	187.509	267.103
	93.1246	142.011	209.9	237.459	299.072
	125.223	69.2571	218.413	417.953	295.445
	129.697	180.928	104.852	223.907	286.975
	55.3362	250.555	225.601	77.6835	264.411
	112.04	141.12	225.905	175.608	420.212
	129.958	140.708	266.213	178.93	399.233
	70.4081	165.031	219.911	152.5	351.867
	102.702	171.72	290.732	121.857	334.08
	117.579	154.498	324.981	298.094	166.421

## Sheet: Fig 5C
		hexokinase activity Figure 5 C
			Methylene Blue
		CONTROL	0	1
		0.259231	0.182684	0.310746
		0.276756	0.028442	0.327794
		0.313998	0.090256	0.385914
			0.175927	0.376615
			0.139631	0.398313
