# Supplementary material for: Methylene Blue Protects Astrocytes against Glucose Oxygen Deprivation by Improving Cellular Respiration
Source: PLoS One. 2015 Apr 7;10(4):e0123096. doi: 10.1371/journal.pone.0123096 (PMC4388695; doi:10.1371/journal.pone.0123096)
Supplement: S6 Dataset — Methylene blue increases ATP production and attenuate phosphorylation of glycogen synthase in astrocytes. (XLS) [file pone.0123096.s006.xls]

## Sheet: Fig 6A
		ATP production Figure 6A
				methylene blue
		CONTROL	0.1	1	10
		100.349	126.657	129.819	119.476
		95.3795	125.681	132.357	121.757
		93.3549	122.637	128.422	121.364
		104.797	134.319	131.242	149.448
		102.521	137.837	124.526	147.252
		103.598	131.026	125.066	134.787
		89.0487	130.584	121.173	126.109
		94.8528	126.373	117.061	116.604
		102.661	121.901	112.664	114.789
		102	101.711	111.919	117.092
		97.9051	106.848	118.239	129.436
		105.067	102.717	122.978	127.566
		108.622	107.606	124.008	134.546
		99.8432	112.735	120.081	117.034
				115.141

## Sheet: Fig 6C
		PGS/GS ration Figure 6C
		CTL	HYP/REOX	MB (1µM)
		1.48063	3.97456	0.731669
		1.36862	3.77252	0.419279
		0.150744	3.89071	0.249902

## Sheet: Fig 6D
		Glycogen Content Figure 6D
		CTL	HYP/REOX	MB (1µM)
		0.00859977	0.00821638	0.0608197
		0.00681219	0.00832591	0.0575158
		0.00858614	0.00828332	0.0651841
		0.0350104	0.00861687	0.0175329
		0.0139796	0.0017648	0.0122901
		0.0715682	0.0134275	0.063183
		0.0706762	0.00707288	0.0729557
		0.0521979	0.0484961	0.0699257
